# Supplementary material for: A new, enigmatic family for new genus and species of Polyneoptera from the Upper Permian of Russia
Source: Zookeys. 2011 Sep 24;(130):131–6. doi: 10.3897/zookeys.130.1487 (PMC3260754; doi:10.3897/zookeys.130.1487)
Supplement: XML Treatment for Alexarasniidae [file zookeys.130.1487-treatment1.xml]

<!DOCTYPE tp:taxon-treatment
  PUBLIC "-//TaxonX//DTD Taxonomic Treatment Publishing DTD v0 20100105//EN" "tax-treatment-NSO.dtd">
<tp:taxon-treatment xmlns:tp="http://www.plazi.org/taxpub"><tp:treatment-meta><mixed-citation publication-type="journal"><person-group><name><surname>Gorochov</surname><given-names>Andrej V.</given-names></name></person-group><article-title>A new, enigmatic family for new genus and species of Polyneoptera from the Upper Permian of Russia</article-title><source>Zookeys</source><day>24</day><month>9</month><year>2011</year><volume>2011</volume><issue>130</issue><fpage>131</fpage><lpage>136</lpage><pub-id pub-id-type="doi">10.3897/zookeys.130.1487</pub-id></mixed-citation></tp:treatment-meta><tp:nomenclature><label>Family</label><tp:taxon-name>
                        <tp:taxon-name-part taxon-name-part-type="family">Alexarasniidae</tp:taxon-name-part>
                        <object-id xmlns:xlink="http://www.w3.org/1999/xlink" xlink:type="simple">urn:lsid:zoobank.org:act:D6A2D4C4-6E69-4450-B12F-2488A6D9B6B7</object-id>
                    		<object-id xmlns:xlink="http://www.w3.org/1999/xlink" xlink:type="simple">http://species-id.net/wiki/Alexarasniidae</object-id>
                    </tp:taxon-name><tp:taxon-authority>Gorochov</tp:taxon-authority><tp:taxon-status xmlns:xlink="http://www.w3.org/1999/xlink" xlink:type="simple">fam. n.</tp:taxon-status></tp:nomenclature><tp:treatment-sec sec-type="Type genus"><title>Type genus.</title><p><italic><tp:taxon-name>Alexarasnia</tp:taxon-name></italic> gen. n.</p></tp:treatment-sec><tp:treatment-sec sec-type="Composition"><title>Composition.</title><p>Only the genus <italic><tp:taxon-name>Alexarasnia</tp:taxon-name></italic> gen. n.</p></tp:treatment-sec><tp:treatment-sec sec-type="Diagnosis"><title>Diagnosis.</title><p>Tegmen (<xref ref-type="fig" rid="F1">Figs 1</xref>–<xref ref-type="fig" rid="F2">4</xref>) differs from that of <tp:taxon-name>Titanoptera</tp:taxon-name>, majority representatives of <tp:taxon-name>Orthoptera</tp:taxon-name>, and Paleozoic and Triassic <tp:taxon-name>Phasmatoptera</tp:taxon-name> in the absence of precostal area (presence of this area is a synapomorphy of all these orders). From the other representatives of two latter orders, this family differs in the reduction of Sc branches in the tegmen and/or clearly more numerous longitudinal tegminal veins (CuA has six or more branches in <tp:taxon-name>Alexarasniidae</tp:taxon-name> and four or less branches in all the other representatives of <tp:taxon-name>Phasmatoptera</tp:taxon-name>). Tegminal venation of the new family is distinguished from that of all the other orders of <tp:taxon-name>Polyneoptera</tp:taxon-name> by the partly parallel longitudinal veins in combination with the following characters: straight CuP, very narrow radial and interradial areas, and reduction of branches of RA and RS (from <tp:taxon-name>Dictyoptera</tp:taxon-name>); reduction of branches of Sc and/or RS, partial fusion of distal parts of some longitudinal veins with formation of long loop-like cells along anal edge of tegmen, and presence of intercalary veins between majority of longitudinal veins (from Grylloblattida as well as from the families <tp:taxon-name>Lemmatophoridae</tp:taxon-name> Sellards, 1909 and <tp:taxon-name>Atactophlebiidae</tp:taxon-name> Martynov, 1930 possibly belonging to the extinct order Eoblattida; <xref ref-type="bibr" rid="B3">Gorochov 2004</xref>); the latter characters as well as distal part of Sc not fused with RA (from <tp:taxon-name>Plecoptera</tp:taxon-name> and the other taxa of Eoblattida); tegmen not leathery with well-developed venation (from <tp:taxon-name>Dermaptera</tp:taxon-name>), and distinctly more numerous longitudinal veins (from <tp:taxon-name>Embioptera</tp:taxon-name>). Parallel venation of the tegmen is also present in the enigmatic family <tp:taxon-name>Chresmodidae</tp:taxon-name> Handlirsch, 1906 belonging to an unknown order of <tp:taxon-name>Polyneoptera</tp:taxon-name> (<xref ref-type="bibr" rid="B1">Delclòs et al 2008</xref>; <xref ref-type="bibr" rid="B5">Zhang et al 2008a</xref>, <xref ref-type="bibr" rid="B6">b</xref>); <tp:taxon-name>Alexarasniidae</tp:taxon-name> is distinguished from it by the distal half of tegminal CuP situated not parallel to the anal tegminal edge and more numerous branches of CuA in tegmen (6–9 instead of 3–4).<!--PageBreak--></p><fig id="F1" position="float" orientation="portrait"><label>Figures 1–2.</label><caption><p><italic><tp:taxon-name>Alexarasnia rossica</tp:taxon-name></italic> gen. et sp. n., tegmen, holotype PIN 3840/63 (part) <bold>1</bold> scheme of venation <bold>2</bold> photograph of fossil. Scale bar 5 mm.</p></caption><graphic xmlns:xlink="http://www.w3.org/1999/xlink" xlink:href="ZooKeys-130-131-g001.jpg" position="float" orientation="portrait" xlink:type="simple"/></fig></tp:treatment-sec><tp:treatment-sec><!--Section generated to contain objects referenced in tp:taxon-treatment.--><fig id="F2" position="float" orientation="portrait"><label>Figures 3–4.</label><caption><p><tp:taxon-name>Alexarasniidae</tp:taxon-name> gen. et sp. indet., tegmen, specimen PIN 3840/1232 (part) <bold>3</bold> scheme of venation, <bold>4</bold> photograph of fossil. Scale bar 5 mm.</p></caption><graphic xmlns:xlink="http://www.w3.org/1999/xlink" xlink:href="ZooKeys-130-131-g002.jpg" position="float" orientation="portrait" xlink:type="simple"/></fig></tp:treatment-sec><ref-list><ref id="B3"><mixed-citation xmlns:xlink="http://www.w3.org/1999/xlink" xlink:type="simple"><person-group><name name-style="western"><surname>Gorochov</surname><given-names>AV</given-names></name></person-group> (<year>2004</year>)<article-title> Primitive Titanoptera and early evolution of Polyneoptera. Meetings in memory of N. A.</article-title> <source>Cholodkovsky </source> <volume>57</volume> (<issue>1</issue>): <fpage>1</fpage>-<lpage>54</lpage>. [in Russian]</mixed-citation></ref><ref id="B1"><mixed-citation xmlns:xlink="http://www.w3.org/1999/xlink" xlink:type="simple"><person-group><name name-style="western"><surname>Delclòs</surname><given-names>X</given-names></name><name name-style="western"><surname>Nel</surname><given-names>A</given-names></name><name name-style="western"><surname>Azar</surname><given-names>D</given-names></name><name name-style="western"><surname>Bechly</surname><given-names>G</given-names></name><name name-style="western"><surname>Dunlop</surname><given-names>JA</given-names></name><name name-style="western"><surname>Engel</surname><given-names>MS</given-names></name><name name-style="western"><surname>Heads</surname><given-names>SW</given-names></name></person-group> (<year>2008</year>)<article-title> The enigmatic Mesozoic insect taxon Chresmodidae (Polyneoptera): new palaeobiological and phylogenetic data, with the description of a new species from the Lower Cretaceous of Brazil.</article-title> <source>Neues Jahrbuch für Geologie und Paläontologie - Abhandlungen </source> <volume>247</volume> (<issue>3</issue>): <fpage>353</fpage>-<lpage>381</lpage>.</mixed-citation></ref><ref id="B5"><mixed-citation xmlns:xlink="http://www.w3.org/1999/xlink" xlink:type="simple"><person-group><name name-style="western"><surname>Zhang</surname><given-names>X-W</given-names></name><name name-style="western"><surname>Ren</surname><given-names>D</given-names></name><name name-style="western"><surname>Pang</surname><given-names>H</given-names></name><name name-style="western"><surname>Shih</surname><given-names>Ch-K</given-names></name></person-group> (<year>2008a</year>)<article-title> A new genus and species of Chresmodidae (Insecta: Gryllones) from Upper Jurassic-Lower Cretaceous of Yixian Formation, Inner Mongolia, China.</article-title> <source>Zootaxa </source> <volume>1702</volume>: <fpage>26</fpage>-<lpage>40</lpage>.</mixed-citation></ref><ref id="B6"><mixed-citation xmlns:xlink="http://www.w3.org/1999/xlink" xlink:type="simple"><person-group><name name-style="western"><surname>Zhang</surname><given-names>X-W</given-names></name><name name-style="western"><surname>Ren</surname><given-names>D</given-names></name><name name-style="western"><surname>Pang</surname><given-names>H</given-names></name><name name-style="western"><surname>Shih</surname><given-names>Ch-K</given-names></name></person-group> (<year>2008b</year>)<article-title> A water-skiing chresmodid from the Middle Jurassic in Daohugou, Inner Mongolia, China (Polyneoptera: Orthopterida).</article-title> <source>Zootaxa </source> <volume>1762</volume>: <fpage>53</fpage>-<lpage>62</lpage>.</mixed-citation></ref></ref-list></tp:taxon-treatment>
