# Supplementary material for: A new, enigmatic family for new genus and species of Polyneoptera from the Upper Permian of Russia
Source: Zookeys. 2011 Sep 24;(130):131–6. doi: 10.3897/zookeys.130.1487 (PMC3260754; doi:10.3897/zookeys.130.1487)
Supplement: XML Treatment for Alexarasnia [file zookeys.130.1487-treatment2.xml]

<!DOCTYPE tp:taxon-treatment
  PUBLIC "-//TaxonX//DTD Taxonomic Treatment Publishing DTD v0 20100105//EN" "tax-treatment-NSO.dtd">
<tp:taxon-treatment xmlns:tp="http://www.plazi.org/taxpub"><tp:treatment-meta><mixed-citation publication-type="journal"><person-group><name><surname>Gorochov</surname><given-names>Andrej V.</given-names></name></person-group><article-title>A new, enigmatic family for new genus and species of Polyneoptera from the Upper Permian of Russia</article-title><source>Zookeys</source><day>24</day><month>9</month><year>2011</year><volume>2011</volume><issue>130</issue><fpage>131</fpage><lpage>136</lpage><pub-id pub-id-type="doi">10.3897/zookeys.130.1487</pub-id></mixed-citation></tp:treatment-meta><tp:nomenclature><label>Genus</label><tp:taxon-name>
                        <tp:taxon-name-part taxon-name-part-type="genus">Alexarasnia</tp:taxon-name-part>
                        <object-id xmlns:xlink="http://www.w3.org/1999/xlink" xlink:type="simple">urn:lsid:zoobank.org:act:E0774B66-F8F3-4BB8-AEF6-648EE189F4A6</object-id>
                    		<object-id xmlns:xlink="http://www.w3.org/1999/xlink" xlink:type="simple">http://species-id.net/wiki/Alexarasnia</object-id>
                    </tp:taxon-name><tp:taxon-authority>Gorochov</tp:taxon-authority><tp:taxon-status xmlns:xlink="http://www.w3.org/1999/xlink" xlink:type="simple">gen. n.</tp:taxon-status></tp:nomenclature><tp:treatment-sec sec-type="Type species"><title>Type species.</title><p><italic><tp:taxon-name>Alexarasnia rossica</tp:taxon-name></italic> sp. n.</p></tp:treatment-sec><tp:treatment-sec sec-type="Description"><title>Description.</title><p>Tegmen (<xref ref-type="fig" rid="F1">Figs 1, 2</xref>) moderately narrow, with parallel Sc, RA, RS, branches of MA and MP+CuA1, and short distal part of CuA2; all areas between longitudinal veins more or less narrow; majority of them with intercalary veins; Sc slightly concave, without branches and with apex situated near middle part of costal edge; R+RA slightly convex, but all longitudinal veins between this vein and CuP neutral; R and MA with proximal bifurcation situated in proximal part of tegmen; RA and RS probably simple (single); MA with only two branches in proximal and middle parts of tegmen; proximal part of MP before anastomosis with CuA1 indistinct; MP+CuA1 with four branches as minimum; CuA2 with two branches forming cell-like structure looking as a result of fusion of their distal parts; CuP concave (area near this vein with distinctly concave fold shown in <xref ref-type="fig" rid="F1">Fig. 1a</xref> by dotted line), oblique and straight, but with small distal part probably looking as a result of its fusion with CuA2; 1A hardly <!--PageBreak-->convex, similar to CuP in shape; 2A neutral, looking as a single, oblique, and straight vein (its branches somewhat similar to crossveins); true crossveins simple and sparse.</p><fig id="F2" position="float" orientation="portrait"><label>Figures 3–4.</label><caption><p><tp:taxon-name>Alexarasniidae</tp:taxon-name> gen. et sp. indet., tegmen, specimen PIN 3840/1232 (part) <bold>3</bold> scheme of venation, <bold>4</bold> photograph of fossil. Scale bar 5 mm.</p></caption><graphic xmlns:xlink="http://www.w3.org/1999/xlink" xlink:href="ZooKeys-130-131-g002.jpg" position="float" orientation="portrait" xlink:type="simple"/></fig></tp:treatment-sec><tp:treatment-sec sec-type="Included species"><title>Included species.</title><p>Only the type species.</p></tp:treatment-sec><tp:treatment-sec sec-type="Etymology"><title>Etymology.</title><p>The genus is named in honor of the famous Russian paleoentomologist Prof. Alexandr P. Rasnitsyn.</p></tp:treatment-sec><tp:treatment-sec><!--Section generated to contain objects referenced in tp:taxon-treatment.--><fig id="F1" position="float" orientation="portrait"><label>Figures 1–2.</label><caption><p><italic><tp:taxon-name>Alexarasnia rossica</tp:taxon-name></italic> gen. et sp. n., tegmen, holotype PIN 3840/63 (part) <bold>1</bold> scheme of venation <bold>2</bold> photograph of fossil. Scale bar 5 mm.</p></caption><graphic xmlns:xlink="http://www.w3.org/1999/xlink" xlink:href="ZooKeys-130-131-g001.jpg" position="float" orientation="portrait" xlink:type="simple"/></fig></tp:treatment-sec></tp:taxon-treatment>
