# Supplementary material for: A new, enigmatic family for new genus and species of Polyneoptera from the Upper Permian of Russia
Source: Zookeys. 2011 Sep 24;(130):131–6. doi: 10.3897/zookeys.130.1487 (PMC3260754; doi:10.3897/zookeys.130.1487)
Supplement: XML Treatment for Alexarasnia rossica [file zookeys.130.1487-treatment3.xml]

<!DOCTYPE tp:taxon-treatment
  PUBLIC "-//TaxonX//DTD Taxonomic Treatment Publishing DTD v0 20100105//EN" "tax-treatment-NSO.dtd">
<tp:taxon-treatment xmlns:tp="http://www.plazi.org/taxpub"><tp:treatment-meta><mixed-citation publication-type="journal"><person-group><name><surname>Gorochov</surname><given-names>Andrej V.</given-names></name></person-group><article-title>A new, enigmatic family for new genus and species of Polyneoptera from the Upper Permian of Russia</article-title><source>Zookeys</source><day>24</day><month>9</month><year>2011</year><volume>2011</volume><issue>130</issue><fpage>131</fpage><lpage>136</lpage><pub-id pub-id-type="doi">10.3897/zookeys.130.1487</pub-id></mixed-citation></tp:treatment-meta><tp:nomenclature><tp:taxon-name>
                        <tp:taxon-name-part taxon-name-part-type="genus">Alexarasnia</tp:taxon-name-part>
                        <tp:taxon-name-part taxon-name-part-type="species">rossica</tp:taxon-name-part>
                        <object-id xmlns:xlink="http://www.w3.org/1999/xlink" xlink:type="simple">urn:lsid:zoobank.org:act:5938A644-1656-4685-80B9-27278B946A4C</object-id>
                    		<object-id xmlns:xlink="http://www.w3.org/1999/xlink" xlink:type="simple">http://species-id.net/wiki/Alexarasnia_rossica</object-id>
                    </tp:taxon-name><tp:taxon-authority>Gorochov</tp:taxon-authority><tp:taxon-status xmlns:xlink="http://www.w3.org/1999/xlink" xlink:type="simple">sp. n.</tp:taxon-status></tp:nomenclature><tp:treatment-sec sec-type="Holotype"><title>Holotype.</title><p>PIN (Paleontological Institute, Russian Academy of Sciences, Moscow) 3840/63, part and counterpart of imprint of tegmen (sex unknown) with indistinctly preserved distal area; Russia, Vologda Region, Velikij Ustyug District, left bank of Sukhona River near Isady Village (locality “Isady”); Upper Permian (Tatarian), Severodvinian Stage.</p></tp:treatment-sec><tp:treatment-sec sec-type="Description"><title>Description.</title><p>Tegmen (<xref ref-type="fig" rid="F1">Figs 1, 2</xref>) with all veins more or less dark; membranes between them slightly darkened, but with somewhat lighter subcostal area; proximal bifurcation of MP+CuA1 and that of CuA2 situated rather far distad from proximal bifurcation of R. Length of tegmen 12 mm.</p></tp:treatment-sec><tp:treatment-sec sec-type="Etymology"><title>Etymology.</title><p>The specific epithet is adapted from “Rossia” (Latin for Russia).<!--PageBreak--></p></tp:treatment-sec><tp:treatment-sec><!--Section generated to contain objects referenced in tp:taxon-treatment.--><fig id="F1" position="float" orientation="portrait"><label>Figures 1–2.</label><caption><p><italic><tp:taxon-name>Alexarasnia rossica</tp:taxon-name></italic> gen. et sp. n., tegmen, holotype PIN 3840/63 (part) <bold>1</bold> scheme of venation <bold>2</bold> photograph of fossil. Scale bar 5 mm.</p></caption><graphic xmlns:xlink="http://www.w3.org/1999/xlink" xlink:href="ZooKeys-130-131-g001.jpg" position="float" orientation="portrait" xlink:type="simple"/></fig></tp:treatment-sec></tp:taxon-treatment>
